# Supplementary material for: Tools for Detecting Ageing in People with Autism Spectrum Disorder: A Scoping Review
Source: Healthcare (Basel). 2025 Oct 20;13(20):2640. doi: 10.3390/healthcare13202640 (PMC12563972; doi:10.3390/healthcare13202640)
Supplement: Supplementary file 1 [file healthcare-13-02640-s001.zip]

Archive with 1 entries (1 files):
- healthcare-3787181-supplementary.pdf
